# Supplementary material for: MtDNA Analysis Indicates Human-Induced Temporal Changes of Serbian Honey Bees Diversity
Source: Insects. 2021 Aug 27;12(9):767. doi: 10.3390/insects12090767 (PMC8472511; doi:10.3390/insects12090767)
Supplement: Supplementary file 1 [file insects-12-00767-s001.zip]

Archive with 2 entries (2 files):
- Figure S1-S5.pdf
- Table S1-S9.xlsx
